# Supplementary material for: Design and Implementation of 2D MIMO-Based Optical Camera Communication Using a Light-Emitting Diode Array for Long-Range Monitoring System
Source: Sensors (Basel). 2021 Apr 26;21(9):3023. doi: 10.3390/s21093023 (PMC8123491; doi:10.3390/s21093023)
Supplement: Supplementary file 1 [file sensors-21-03023-s001.zip]

Archive with 1 entries (1 files):
- sensors-1161301-SI.mp4
